# Supplementary material for: Haplotype Reconstruction Error as a Classical Misclassification Problem: Introducing Sensitivity and Specificity as Error Measures
Source: PLoS One. 2008 Mar 26;3(3):e1853. doi: 10.1371/journal.pone.0001853 (PMC2267219; doi:10.1371/journal.pone.0001853)
Supplement: Appendix S2 — Function ‘Sensitivity’ calculates sensitivity, specificity and efficiency for each haplotype and Function ‘Starplot’ draws sensitivity, specificity or R-square-values for each haplotype (R-programs) (0.01 MB TXT) [file pone.0001853.s002.txt]

#############################################################################################################################
##################   Sensitivity   ##########################################################################################
#	
#	Function "Sensitivity" calculates sensitivity, specificity and efficiency for each haplotype
#	
#	The function was developed in "S-Plus 6.1" and "R 2.5" and runs under both programs, S-Plus and R
#
#	by Claudia Lamina, Friedhelm Bongardt, Iris M. Heid
#	
#	Institute of Epidemiology
#	Helmholtz Zentrum M�nchen - German Research Center for Environmental Health
#	Neuherberg, Germany
#
#	Input parameter:
#
#		haplos:	Vector of observed haplotypes in 1/2-Coding, if code="1/2" (default): 
#				e.g. 2-locus haplotype: haplos=c("11","12","21","22")
#			or, alternatively:
#			Matrix of haplotypes in 0/1-Coding, if code="0/1": 	
#				column 1: allele of locus 1, column 2: allele of locus 2 etc
#				row 1: haplotype 1, row 2: haploptype 2 etc.
#				e.g. 2- locus haplotype: haplos=matrix(c(0,0,1,1,0,1,0,1),ncol=2)
#					
#		freqs:	vector of haplotype frequencies (for haplotypes with freq > 0)
#		code:	"1/2"(default), if input of haplotypes is a vector in "1/2"-Coding (see haplos)
#			"0/1", if input of haplotypes is a matrix in "0/1"-Coding (see haplos)
#
#	Output:
#
#		List of length=2
#			1. component:
#				Dataframe containing haplotypes (col 1), haplotype frequencies (col 2), sensitivity (col 3), 
#				specificity (col 4) and efficiency (col 5)
#
#			2. component:
#				Dataframe containing haplotypes (col 1) and probabilities of the misclassificatin matrix:
#				p11: Prob. that haplotype is truely present and assigned after estimation
#				p12: Prob. that haplotype is truely present but not assigned after estimation
#				p21: Prob. that haplotype is truely not present but assigned after estimation
#				p22: Prob. that haplotype is truely not present and not assigned after estimation
#				p.1: Prob. that haplotype is assigned after estimation
#				p.2: Prob. that haplotype is not assigned after estimation
#				p1.: Prob. that haplotype is truely present
#				p2.: Prob. that haplotype is truely not present
#
#	Examples:
#
#		Example 1 (code="0/1"):
#
#		haplotypes <- matrix(c(0,0,1,1,0,1,0,1),ncol=2)
#		frequencies <- c(0.4,0.3,0.2,0.1)		
#		Sensitivity(haplotypes,frequencies,"0/1")
#
#		Example 2 (code="1/2"):
#
#		haplotypes <- c("11","12","21","22")
#		frequencies <- c(0.4,0.3,0.2,0.1)		
#		Sensitivity(haplotypes,frequencies)
#
####################################################################################################################################


Sensitivity <- function(haplos,freqs,code="1/2")
{
	freqs <- freqs / sum(freqs)	#Standardization of sum of haplotype frequencies to 1
	Leng <- length(freqs)

	if(code=="1/2")
	{
		haplo2 <- haplos
		Loci <- nchar(haplos[1])
		haplotypes <- matrix(rep(NA,Leng*Loci),ncol=Loci)
		for(i in 1:Loci)
		{
			haplotypes[,i] <- substring(haplos,i,i)
		}
		haplos <- matrix(as.integer(haplotypes),ncol=Loci) - 1
	}
	else
		haplo2 <- apply(haplos,1,paste,collapse="")

	Loci <- length(haplos[1,])
	er.h <- rep(NA,Leng)
	
	haplos <- t(haplos)
	genos <- matrix(rep(NA,Leng^2),ncol=Leng)
	mono.freqs <- matrix(rep(NA,Leng^2),ncol=Leng)

	for(i in 1:Leng)
	{
			#genos: matrix with genotypes for each diplotype
			#e.g. "02" for diplotype 01/01 (0 minor alleles at locus 1, 2 minor alleles at locus 2)
		genos[i,] <- apply(haplos[,i] + haplos, 2, paste, collapse="")

			#mono.freqs: frequencies of (sorted) diplotypes assuming HWE
		mono.freqs[i,] <- freqs[i] * freqs
	}
	
	genotypes <- sort(unique(genos))	#all present genotypes
	gen.freqs <- rep(NA,length(genotypes))
	
		#gen.freqs: sum of all diplotype-frequencies with the same genotype
	for(i in 1:length(genotypes))
		gen.freqs[i] <- sum((genos==genotypes[i]) * mono.freqs)
		#genos: matrix, holding genotype frequencies

	genos2 <- as.factor(genos)
	genos <- as.factor(genos)
	Levels <- matrix(as.integer(genos),ncol=Leng)
	levels(genos) <- gen.freqs
	genos <- matrix(as.numeric(as.character(genos)),ncol=Leng)
	
		#mono.freqs: frequencies of sorted diplotypes (e.g.: P(h1/h2)=p and P(h2/h1)=p)
		#diplo.freqs: frequencies of diplotypes without consideration of order (e.g.: P(h1 and h2)=2*p)

	right <- matrix(rep(0,Leng^2),ncol=Leng)

	for(i in levels(genos2))
		right <- right + matrix(((genos2 == i) * mono.freqs) == max((genos2 == i) * mono.freqs),ncol=Leng)

	diplo.freqs <- mono.freqs + (1 - diag(rep(1,Leng))) * mono.freqs

		#Calculation of misclassification and marginal probabilities
	
	p1. <- apply(diplo.freqs, 1, sum)
	p11 <- apply(diplo.freqs * (right), 1, sum)
	p12 <- p1. - p11
	
	p.1 <- rep(0,Leng)
	
	for(j in 1:Leng)
	{
		for(i in 1:Leng)
		{
			p.1[j] <- p.1[j] + (right[i,j]) * sum(((Levels == Levels[i,j]) * mono.freqs))
		}
	}
	
	p.2 <- 1 - p.1
	p21 <- p.1 - p11
	p22 <- p.2 - p12
	p2. <- 1 - p1.

		#Calculation of sensitivity, specificity, efficiency
			
	sensitivity <- p11 / p1.
	specificity <- p22 / p2.
	efficiency <- p11 + p22

	list(data.frame(Haplotype=haplo2,Frequency=freqs,Sensitivity=sensitivity,Specificity=specificity,Efficiency=efficiency),
	data.frame(Haplotype=haplo2,p11=p11,p12=p12,p21=p21,p22=p22,p.1=p.1,p.2=p.2,p1.=p1.,p2.=p2.))
}

# END Sensitivity #################################################################################################################################

###############################################################################################################################################################
########	Starplot	##########################################################################################################################################
#
#	Function "Starplot" draws sensitivity, specificity or R-square-values for each haplotype
#
#	The function was developed in "S-Plus 6.1" and "R 2.5" and runs under both programs, S-Plus and R
#
#	by Claudia Lamina, Friedhelm Bongardt, Iris M. Heid
#	
#	Institute of Epidemiology
#	Helmholtz Zentrum M�nchen - German Research Center for Environmental Health
#	Neuherberg, Germany
#
#	required arguments:	
#		values:		vector of parameter values to be plotted for each haplotype represented by the length of the line in the circle
#				(e.g. the sensitivity or specificity given by the function "sensitivity", or 
#				the R-square that can be calculated by the program tagSNPs by Dan Stram)
#
#	optional arguments:
#		labels:		vector of labels to be printed for each haplotype
#		freqs:		vector of frequencies of each haplotype; 
#				if frequencies are specified, they will be printed in the plot
#				if frequencies are not specified, haplotypes are plotted in the given order
#		orderplot:	if orderplot=T (default), haplotypes are plotted in the order of their frequencies
#				if orderplot=F, haplotypes are plotted in the given order
#		circles:	vector of radii of circles to be added to the plot. By default, one circle with 
#				radius=1 is printed.
#		circ.labels:	if circ.labels=T: the circle radii are specified
#				if circ.labels=F (default): the circle radii are not specified
#		label.dist:	Distance of the labels to the center of the plot. By default, this is 1.15
#		label.size:	Size of the labels (default=1)
#
#		Graphical parameters may also be supplied to this function (see S-Plus-help for 'par'), e.g. main="" as main title
#
#
#	Examples:
#
#		Example 1:
#
#		starplot(c(0.9,0.8,0.6,0.5), c("AA","AB","BA","BB"), freqs=c(0.5,0.3,0.15,0.05))
#		
#		Example 2 (using the output of the function "Sensitivity"):
#
#		haplotypes <- c("000", "001", "010", "011", "100", "101", "110", "111")
#		frequencies <- c(0.48000,0.05408,0.15261,0.10000,0.17480,0.01403,0.01448,0.01000)
#		sens.test<-Sensitivity(haplotypes,frequencies)
#		starplot(sens.test[[1]]$Sensitivity, haplotypes, frequencies)
#		
#		Example 3 (using the output of the function "Sensitivity"):
#
#		haplotypes <- matrix(c(0,0,1,1,0,1,0,1),ncol=2)
#		frequencies <- c(0.4,0.3,0.2,0.1)		
#		example.plot <- Sensitivity(haplotypes,frequencies,"0/1")
#		par(mfrow=c(1,2))
#		starplot(example.plot[[1]]$Sensitivity, example.plot[[1]]$Haplotype, example.plot[[1]]$Frequency, main="Sensitivity", label.dist=1.17, label.size=0.7)
#		starplot(example.plot[[1]]$Specificity, example.plot[[1]]$Haplotype, example.plot[[1]]$Frequency, main="Specificity", label.dist=1.17, label.size=0.7)
#
############################################################################################################################################################
############################################################################################################################################################


starplot <- function(values,labels=0,freqs=0,orderplot=T,circles=1,circ.labels=F,label.dist=1.15,label.size=1,...)
{
	plotfreqs <- T
	if(length(labels)==1) labels <- rep("",length(values))
	if(length(freqs)==1) 
		{
		freqs <- rep("",length(values))
		orderplot <- F	
		plotfreqs <- F
		}

	if(orderplot==T)
		{	
		variable <- list(values,as.character(labels),freqs)
		orderlist <- order(-variable[[3]])	
		}
	else
		{
		variable <- list(values,as.character(labels),freqs)
		orderlist <- 1:4
		}
		
	circles <- rev(sort(circles))
	par(pty="s")
	plot(complex(modulus=1.2,argument=seq(-pi, pi, length=1000)),type="n",axes=F,xlab="",ylab="",...)
	lines(complex(modulus=circles[1],argument=seq(-pi, pi, length=1000)))
	if(circ.labels) text(circles[1]+0.03*circles[1],0.04*circles[1],circles[1])
	
	if(length(circles) > 1)
	{
	for(i in 2:length(circles))
		{
		lines(complex(modulus=circles[i],argument=seq(-pi, pi, length=1000)))
		if(circ.labels) text(circles[i]+0.03*circles[i],0.04*circles[i],circles[i])
		}
	}
			
	numvariables <- length(values)
	argum <- (0:(numvariables-1)) / numvariables * 2 * pi
	
	sine <- sin(argum)
	cosine <- cos(argum)
	
	sine.lab <- sine * label.dist
	cosine.lab <- cosine * label.dist
	sine <- sine*variable[[1]][orderlist]
	cosine <- cosine*variable[[1]][orderlist]
	
	if (plotfreqs==T)
	{
	for(i in 1:length(labels))
		{
		lines(c(0,sine[i]),c(0,cosine[i]))
		text(sine.lab[i],cosine.lab[i],paste(variable[[2]][orderlist][i],"\n  ",round(100*variable[[3]][orderlist][i],1),"%",sep=""),cex=label.size)
		}
	}
	else
	{
	for(i in 1:length(labels))
		{
		lines(c(0,sine[i]),c(0,cosine[i]))
		text(sine.lab[i],cosine.lab[i],variable[[2]][orderlist][i],cex=label.size)
		}	
	}
}

# END Starplot ##############################################################################################################################
	
